# Supplementary material for: A Multicentric Analysis of a Pre-Ecographic Score in Pregnancy: Time for a Dedicated Classification System
Source: Epidemiologia (Basel). 2025 Jul 24;6(3):39. doi: 10.3390/epidemiologia6030039 (PMC12371941; doi:10.3390/epidemiologia6030039)
Supplement: Supplementary file 1 [file epidemiologia-06-00039-s001.zip]

Archive with 1 entries (1 files):
- epidemiologia-3651665-supplementary.pdf
